# Supplementary material for: Lactobacillus acidophilus Expressing Murine Rotavirus VP8 and Mucosal Adjuvants Induce Virus-Specific Immune Responses
Source: Vaccines (Basel). 2023 Nov 28;11(12):1774. doi: 10.3390/vaccines11121774 (PMC10747613; doi:10.3390/vaccines11121774)
Supplement: Supplementary file 1 [file vaccines-11-01774-s001.zip]

Archive with 2 entries (2 files):
- Gilfillan-Vilander-etal_SupplementaryMaterials_Figures-Files.pdf
- Gilfillan-Vilander-etal_SupplementaryMaterials_TablesS1-S13.xlsx
